# Supplementary material for: Impact of Bispectral Index- and Target-Controlled Infusion-Guided Sedation on Patient Comfort and Procedural Workflow During Bronchoscopy
Source: Healthcare (Basel). 2025 Sep 4;13(17):2218. doi: 10.3390/healthcare13172218 (PMC12427744; doi:10.3390/healthcare13172218)
Supplement: Supplementary file 1 [file healthcare-13-02218-s001.zip]

Archive with 1 entries (1 files):
- healthcare-3801148-supplementary.pdf
